# Supplementary material for: Bacterial Supplements Significantly Improve the Growth Rate of Cultured Asparagopsis armata
Source: Mar Biotechnol (NY). 2025 Mar 14;27(2):65. doi: 10.1007/s10126-025-10440-1 (PMC11909060; doi:10.1007/s10126-025-10440-1)
Supplement: Supplementary file 2 — Supplementary file2 (XLSX 36.1 KB) [file 10126_2025_10440_MOESM2_ESM.xlsx]

## Sheet: Title Page
Supplementary Information
Bacterial supplements significantly improve the growth rate of cultured Asparagopsis armata
Journal name: Marine Biotechnology
Jiasui Li1,4,5, Lucien Alperstein2, Masayuki Tatsumi2, Rocky de Nys2,3, Jadranka Nappi1 and Suhelen Egan1
1 Centre for Marine Science and Innovation, School of Biological, Earth and Environmental Sciences, Faculty of Science, The University of New South Wales, Kensington, Sydney, NSW 2052, Australia
2 Sea Forest Limited, 488 Freestone Point Road, Triabunna, Tasmania 7190, Australia
3 College of Science and Engineering, James Cook University, Townsville, 4810, Australia
4 School of Life and Environmental Sciences, Faculty of Science, The University of Sydney, Camperdown, Sydney, NSW 2006, Australia
5 Poultry Research Foundation, The University of Sydney, Camden, Sydney, NSW 2570, Australia
Corresponding author
Suhelen Egan,
Centre for Marine Science and Innovation, School of Biological, Earth and Environmental Sciences, Faculty of Science, The University of New South Wales, Kensington, Sydney, NSW 2052, Australia
s.egan@unsw.edu.au
E-mail addresses all co-authors
Jiasui Li: jiasui.li@sydney.edu.au
Lucien Alperstein: l.alperstein@unsw.edu.au
Masayuki Tatsumi: mt@seaforest.com.au
Rocky de Nys: rdn@seaforest.com.au
Jadranka Nappi: j.nappi@unsw.edu.au
Suhelen Egan: s.egan@unsw.edu.au

## Sheet: Table S3
Table S3. General characteristics of the 16S rRNA amplicon sequencing data of bacterial communities associated with Asparagopsis armata tetrasporophytes. Seaweeds were treated by different bacteria strains: Phaeobacter piscinae BS23 (BS23), P. piscinae BS52 (BS52), Phaeobacter inhibens BS34 (BS34), Pseudoalteromonas arabiensis PB2-1 (PB2-1), or sterile F/8 medium only as the control (CTR). The sa…
Sample ID	Label in growth assay	Experiment	Treatment	Raw Data Reads	Merged Data Reads	Filtered Data Reads	Dereplicated Data Reads	Clean Data Reads	Good's Coverage (%)	No. of ASVs
S.3.16_S26	e2p16	E2	CTR	67869	40893	39786	16205	13659	99.9414	75
S.3.18_S27	e2p2	E2	CTR	64800	36774	35766	16377	11151	99.9103	65
S.3.25_S31	e2p23	E2	CTR	68491	38276	37244	16870	11393	99.921	67
S.3.2_S18	e2p28	E2	BS23	45256	27360	26523	11866	9297	99.8817	76
S.3.3_S19	e2p3	E2	BS23	46418	28546	27860	12386	9125	99.8575	64
S.3.6_S21	e2p6	E2	BS23	88249	49503	48167	20030	15319	99.9608	61
S.3.20_S28	e2p18	E2	BS34	58469	34896	34086	14775	10947	99.9452	55
S.3.21_S29	e2p20	E2	BS34	71250	43148	42108	17924	12679	99.9369	60
S.3.23_S30	e2p21	E2	BS34	69350	43341	41843	14384	14962	99.9332	66
S.3.11_S25	e2p11	E2	BS52	48062	27976	27335	13025	8144	99.8527	57
S.3.7_S22	e2p7	E2	BS52	55143	33836	32807	15063	10860	99.9079	67
S.3.28_S32	e2p25	E2	PB2-1	61837	37330	36007	15534	11715	99.9317	64
S.3.4_S20	e2p4	E2	PB2-1	69459	42623	41478	17308	13255	99.9095	61
S.3.8_S23	e2p8	E2	PB2-1	65103	37340	36280	16014	11218	99.9465	57
S.4.13_S37	e3p13	E3	CTR	68780	41549	40325	16643	13706	99.9489	72
S.4.21_S41	e3p21	E3	CTR	72683	45243	43843	16956	15133	99.9604	65
S.4.22_S42	e3p22	E3	CTR	80945	51505	49818	17466	17681	99.9378	64
S.4.10_S36	e3p10	E3	BS23	62791	39086	37850	16020	12847	99.9299	74
S.4.18_S39	e3p18	E3	BS23	70140	43986	42813	15695	15182	99.9275	74
S.4.31_S49	e3p31	E3	BS23	63625	32932	31741	14053	9956	99.9096	68
S.4.24_S44	e3p24	E3	BS34	68162	44040	42790	15813	15216	99.9671	69
S.4.29_S47	e3p29	E3	BS34	50702	30917	29985	12848	10067	99.9106	64
S.4.7_S33	e3p7	E3	BS34	38037	22807	22242	9597	7570	99.9075	58
S.4.14_S38	e3p14	E3	BS52	65341	43110	41716	14452	14926	99.9732	67
S.4.23_S43	e3p23	E3	BS52	39952	25569	24776	9555	8874	99.876	61
S.4.9_S34	e3p9	E3	BS52	53256	34178	33155	12743	11724	99.9232	68
S.4.19_S40	e3p19	E3	PB2-1	85187	54553	52855	18940	18493	99.9676	73
S.4.25_S45	e3p25	E3	PB2-1	60002	30730	29118	12332	9365	99.8825	64
S.4.30_S48	e3p30	E3	PB2-1	59123	37026	35833	14082	12366	99.911	77

## Sheet: Table S4
Table S4. Information on the 58 nodes in the bacterial co-occurrence network
Taxonomic level	Taxa	Number of nodes (ASVs)	Mean of degree	SD of degree	Relative abundance	SD of relative abundance
Phylum	Bacteroidota	3	18.3333	11.1505	0.523031	0.293008
Phylum	Bdellovibrionota	1	1	NA	0.000683278	NA
Phylum	Planctomycetota	1	26	NA	0.00287888	NA
Phylum	Pseudomonadota	52	17.6154	11.9265	0.377151	0.0165891
Phylum	Unclassified	1	22	NA	0.00509725	NA
Class	Alphaproteobacteria	35	18.5429	12.2938	0.216103	0.0155735
Class	Bacteroidia	3	18.3333	11.1505	0.523031	0.293008
Class	Bdellovibrionia	1	1	NA	0.000683278	NA
Class	Gammaproteobacteria	17	15.7059	11.2459	0.161049	0.0188157
Class	Uabimicrobiia	1	26	NA	0.00287888	NA
Class	Unclassified	1	22	NA	0.00509725	NA
Order	Bdellovibrionales	1	1	NA	0.000683278	NA
Order	Caulobacterales	6	15.1667	10.2648	0.0125814	0.0027692
Order	Cytophagales	1	31	NA	0.00770282	NA
Order	Enterobacterales_A	3	17.3333	15.1767	0.0527172	0.0160043
Order	Flavobacteriales	2	12	2.82843	0.515328	0.36063
Order	Granulosicoccales	1	2	NA	0.00117068	NA
Order	Nitrosococcales	1	1	NA	0.000596729	NA
Order	Parvibaculales	1	33	NA	0.0087414	NA
Order	Pseudomonadales	9	20	9.05539	0.0966929	0.0240714
Order	Rhizobiales	4	16	10.0995	0.0705416	0.0313217
Order	Rhodobacterales	21	19.9048	13.4123	0.120913	0.0150838
Order	Rhodospirillales	1	27	NA	0.00072883	NA
Order	Rhodospirillales_A	1	2	NA	0.000396301	NA
Order	Thalassobaculales	1	14	NA	0.00220015	NA
Order	UBA4486	1	23	NA	0.00863208	NA
Order	UBA6429	1	1	NA	0.000942924	NA
Order	Uabimicrobiales	1	26	NA	0.00287888	NA
Order	Unclassified	1	22	NA	0.00509725	NA
Order	Woeseiales	1	8	NA	0.000296087	NA
Family	Alcanivoracaceae	1	33	NA	0.00216371	NA
Family	Alteromonadaceae	2	10.5	13.435	0.0503712	0.012826
Family	CGMCC-115125	1	33	NA	0.0087414	NA
Family	Casp-alpha2	1	2	NA	0.000396301	NA
Family	Cyclobacteriaceae	1	31	NA	0.00770282	NA
Family	Flavobacteriaceae	2	12	2.82843	0.515328	0.36063
Family	GM7GCV1	1	20	NA	0.000633171	NA
Family	Granulosicoccaceae	1	2	NA	0.00117068	NA
Family	Halieaceae	1	26	NA	0.0021956	NA
Family	Hyphomicrobiaceae	2	21.5	2.12132	0.00468273	0.000315658
Family	Hyphomonadaceae	2	13	0	0.00916503	0.00421307
Family	JAMPXM01	1	1	NA	0.000683278	NA
Family	Maricaulaceae	2	21	15.5563	0.00118435	0.000148166
Family	Methylophagaceae	1	1	NA	0.000596729	NA
Family	Moritellaceae	1	31	NA	0.00234592	NA
Family	Oleiphilaceae	2	23.5	4.94975	0.0898465	0.0403334
Family	Parvularculaceae	2	11.5	13.435	0.00223204	0.00132705
Family	Porticoccaceae	4	13.5	8.81287	0.00185396	0.000427903
Family	Rhizobiaceae	1	1	NA	0.00124812	NA
Family	Rhodobacteraceae	21	19.9048	13.4123	0.120913	0.0150838
Family	Rhodospirillaceae	1	27	NA	0.00072883	NA
Family	Stappiaceae	1	20	NA	0.0646108	NA
Family	Thalassobaculaceae	1	14	NA	0.00220015	NA
Family	UBA4486	1	23	NA	0.00863208	NA
Family	UBA6429	1	1	NA	0.000942924	NA
Family	Uabimicrobiaceae	1	26	NA	0.00287888	NA
Family	Unclassified	1	22	NA	0.00509725	NA
Family	Woeseiaceae	1	8	NA	0.000296087	NA
Genus	50-400-T64	3	13.3333	10.7858	0.00167175	0.000471067
Genus	Alcanivorax	1	33	NA	0.00216371	NA
Genus	Aquimarina	1	14	NA	0.512668	NA
Genus	Aquisalinus	2	11.5	13.435	0.00223204	0.00132705
Genus	Cognatishimia	1	31	NA	0.0146449	NA
Genus	Fabibacter	1	31	NA	0.00770282	NA
Genus	Filomicrobium	2	21.5	2.12132	0.00468273	0.000315658
Genus	GCA-2691085	1	27	NA	0.00072883	NA
Genus	Ga0074137	1	1	NA	0.000683278	NA
Genus	Granulosicoccus	1	2	NA	0.00117068	NA
Genus	Halioglobus	1	26	NA	0.0021956	NA
Genus	Henriciella	2	13	0	0.00916503	0.00421307
Genus	JAALLB01	1	1	NA	0.00124812	NA
Genus	JABJGI01	1	20	NA	0.000633171	NA
Genus	JACKOF01	1	14	NA	0.000182207	NA
Genus	Litorilituus	1	20	NA	0.034255	NA
Genus	Litorimonas	2	21	15.5563	0.00118435	0.000148166
Genus	Marinobacter	2	23.5	4.94975	0.0898465	0.0403334
Genus	Methylophaga	1	1	NA	0.000596729	NA
Genus	Moritella	1	31	NA	0.00234592	NA
Genus	Nisaea	1	14	NA	0.00220015	NA
Genus	Paracoccus	1	6	NA	0.000141211	NA
Genus	Phaeobacter	4	1	0	0.00955223	0.00256765
Genus	Polaribacter	1	10	NA	0.00266023	NA
Genus	Pseudoalteromonas	1	1	NA	0.0161162	NA
Genus	Pyruvatibacter	1	33	NA	0.0087414	NA
Genus	Roseibium	1	20	NA	0.0646108	NA
Genus	Roseobacter	3	16	14.4222	0.000765271	0.000315625
Genus	Ruegeria	2	14	0	0.016098	0.00820712
Genus	Sulfitobacter	10	30.1	5.58669	0.0797112	0.0214911
Genus	Thiohalophilus	1	1	NA	0.000942924	NA
Genus	UBA1847	1	8	NA	0.000296087	NA
Genus	UBA4479	1	2	NA	0.000396301	NA
Genus	UBA7359	1	23	NA	0.00863208	NA
Genus	Uabimicrobium	1	26	NA	0.00287888	NA
Genus	Unclassified	1	22	NA	0.00509725	NA
Species	50-400-T64 sp002162825	3	13.3333	10.7858	0.00167175	0.000471067
Species	Alcanivorax sp000155615	1	33	NA	0.00216371	NA
Species	Aquimarina latercula	1	14	NA	0.512668	NA
Species	Aquisalinus flavus	2	11.5	13.435	0.00223204	0.00132705
Species	Ascidiaceihabitans donghaensis	1	32	NA	0.000109324	NA
Species	Cognatishimia activa	1	31	NA	0.0146449	NA
Species	Fabibacter misakiensis	1	31	NA	0.00770282	NA
Species	Filomicrobium insigne	1	20	NA	0.00256457	NA
Species	Filomicrobium sp017792465	1	23	NA	0.00211816	NA
Species	GCA-2691085 sp902575965	1	27	NA	0.00072883	NA
Species	Ga0074137 sp016713885	1	1	NA	0.000683278	NA
Species	Granulosicoccus antarcticus	1	2	NA	0.00117068	NA
Species	Halioglobus sp008370495	1	26	NA	0.0021956	NA
Species	Henriciella sp001854405	1	13	NA	0.00160343	NA
Species	Henriciella sp013213785	1	13	NA	0.00756161	NA
Species	JAALLB01 sp017643495	1	1	NA	0.00124812	NA
Species	JABJGI01 sp913063225	1	20	NA	0.000633171	NA
Species	JACKOF01 sp024234435	1	14	NA	0.000182207	NA
Species	Litorilituus sediminis	1	20	NA	0.034255	NA
Species	Litorimonas cladophorae	1	10	NA	0.000487405	NA
Species	Litorimonas taeanensis	1	32	NA	0.000696943	NA
Species	Marinobacter salarius	2	23.5	4.94975	0.0898465	0.0403334
Species	Methylophaga thiooxydans	1	1	NA	0.000596729	NA
Species	Moritella sp000170855	1	31	NA	0.00234592	NA
Species	Nisaea denitrificans	1	14	NA	0.00220015	NA
Species	Paracoccus sp002732665	1	6	NA	0.000141211	NA
Species	Phaeobacter gallaeciensis	2	1	0	0.00230492	0.000766599
Species	Phaeobacter inhibens	2	1	0	0.0072473	0.00361719
Species	Polaribacter litorisediminis	1	10	NA	0.00266023	NA
Species	Pseudoalteromonas carrageenovora	1	1	NA	0.0161162	NA
Species	Pyruvatibacter ectocarpi	1	33	NA	0.0087414	NA
Species	Roseibium aquae	1	20	NA	0.0646108	NA
Species	Roseobacter litoralis	2	22	14.1421	0.000696943	0.000383299
Species	Roseobacter sp020622345	1	4	NA	6.83278e-05	NA
Species	Ruegeria atlantica_A	2	14	0	0.016098	0.00820712
Species	Sulfitobacter delicatus	1	29	NA	0.00011388	NA
Species	Sulfitobacter geojensis	1	25	NA	0.00294721	NA
Species	Sulfitobacter guttiformis	1	36	NA	0.000282422	NA
Species	Sulfitobacter pontiacus	1	23	NA	0.00434109	NA
Species	Sulfitobacter sediminilitoris	1	28	NA	0.00118435	NA
Species	Sulfitobacter sp001634775	1	30	NA	0.0690065	NA
Species	Sulfitobacter sp001635605	2	30.5	10.6066	0.00102947	0.000508918
Species	Sulfitobacter sp003335585	1	37	NA	0.000696943	NA
Species	Thiohalophilus thiocyanatoxydans	1	1	NA	0.000942924	NA
Species	UBA1847 sp021773075	1	8	NA	0.000296087	NA
Species	UBA4479 sp002389385	1	2	NA	0.000396301	NA
Species	UBA7359 sp013112535	1	23	NA	0.00863208	NA
Species	Uabimicrobium amorphum	1	26	NA	0.00287888	NA
Species	Unclassified	1	22	NA	0.00509725	NA
NA: not applicable.

## Sheet: Table S6
Table S6. ANOVA tests analysing the effect of bacterial treatment on the community structure at ASV and different taxonomic levels (i.e., from species to phylum). The relative read abundances of ASVs or other phylotypes were fitted into multivariate generalised linear models (mGLM) assuming a negative binomial distribution, where each ASV or phylotype was treated as a separate GLM. The ‘Experimen…
Global tests
Factor	Df	ASV			Species			Genus			Family			Order			Class			Phylum
		Deviance	p	Number of GLMs with padjusted < 0.05	Deviance	p	Number of GLMs with padjusted < 0.05	Deviance	p	Number of GLMs with padjusted < 0.05	Deviance	p	Number of GLMs with padjusted < 0.05	Deviance	p	Number of GLMs with padjusted < 0.05	Deviance	p	Number of GLMs with padjusted < 0.05	Deviance	p	Number of GLMs with padjusted < 0.05
Experiment	1, 27	1317.93	0.001	36	1129.65	0.001	36	807.412	0.001	26	557.681	0.001	17	437.502	0.001	14	191.784	0.001	7	172.789	0.001	6
Treatment	4, 23	688.789	0.059	1	550.277	0.085	1	420.297	0.097	0	301.948	0.154	0	217.951	0.116	1	74.0544	0.059	1	61.3422	0.048	1
Experiment × Treatment	4, 19	615.966	0.037	0	500.783	0.067	0	406.6	0.085	0	282.437	0.216	0	208.664	0.142	0	61.9369	0.06	0	49.3836	0.052	0
Tests within each experiment
Factor	Df	ASV			Species			Genus			Family			Order			Class			Phylum
		Deviance	p	Number of GLMs with padjusted < 0.05	Deviance	p	Number of GLMs with padjusted < 0.05	Deviance	p	Number of GLMs with padjusted < 0.05	Deviance	p	Number of GLMs with padjusted < 0.05	Deviance	p	Number of GLMs with padjusted < 0.05	Deviance	p	Number of GLMs with padjusted < 0.05	Deviance	p	Number of GLMs with padjusted < 0.05
Treatment within E2	4, 9	528.333	0.446	0	425.942	0.518	0	318.978	0.564	0	234.859	0.612	0	164.791	0.629	0	38.805	0.725	0	34.1187	0.513	0
Treatment within E3	4, 10	745.605	0.036	0	602.976	0.043	0	483.462	0.069	0	330.944	0.13	0	263.399	0.071	0	86.76	0.501	0	69.2971	0.521	0

## Sheet: Table S7
Table S7. ANOVA tests assessing the effect of bacterial treatment on the community diversity (represented by Shannon_e indices), richness (Observed phylotypes), and evenness (1-Berger-Parker) of Asparagopsis armata-associated epimicrobiota at different phylogenetic levels (i.e., from ASV to phylum). The alpha diversity indices were fitted into linear models (LM) where the ‘Experiment’ and ‘Treatm…
Tests on the ASV level community
Factor	Df	Diversity: Shannon_e			Richness: Observed ASVs			Evenness: 1-Berger-Parker
		Mean squares	F value	p value	Mean squares	F value	p value	Mean squares	F value	p value
Experiment	1	1.27362	19.5606	0.000292217	25.3611	0.828176	0.374201	0.404684	36.3458	8.44808e-06
Treatment	4	0.109422	1.68053	0.195957	36.1377	1.18009	0.35114	0.0104154	0.935439	0.464611
Experiment × Treatment	4	0.153466	2.35697	0.0903018	62.2361	2.03235	0.130487	0.0225962	2.02943	0.130925
Residuals	19	0.0651114			30.6228			0.0111343
Tests on the species level community
Factor	Df	Diversity: Shannon_e			Richness: Observed species			Evenness: 1-Berger-Parker
		Mean squares	F value	p value	Mean squares	F value	p value	Mean squares	F value	p value
Experiment	1	0.780641	12.5732	0.0021584	25.1036	1.22719	0.281781	0.387491	35.4845	9.84098e-06
Treatment	4	0.106658	1.71785	0.18763	22.8544	1.11724	0.377589	0.0101258	0.927273	0.468901
Experiment × Treatment	4	0.137747	2.21858	0.105543	43.9444	2.14823	0.114317	0.0200124	1.83263	0.164237
Residuals	19	0.0620877			20.4561			0.01092
Tests on the genus level community
Factor	Df	Diversity: Shannon_e			Richness: Observed genera			Evenness: 1-Berger-Parker
		Mean squares	F value	p value	Mean squares	F value	p value	Mean squares	F value	p value
Experiment	1	0.394897	6.52514	0.0193759	340.02	13.0954	0.00182872	0.38272	35.6361	9.57839e-06
Treatment	4	0.11802	1.95012	0.143409	27.274	1.05042	0.407715	0.010017	0.932709	0.466042
Experiment × Treatment	4	0.118108	1.95158	0.143168	26.7153	1.0289	0.417871	0.0198793	1.85102	0.16078
Residuals	19	0.0605193			25.9649			0.0107397
Tests on the family level community
Factor	Df	Diversity: Shannon_e			Richness: Observed families			Evenness: 1-Berger-Parker
		Mean squares	F value	p value	Mean squares	F value	p value	Mean squares	F value	p value
Experiment	1	0.0101703	0.171581	0.683349	283.945	13.9045	0.00142291	0.310957	30.6524	2.43363e-05
Treatment	4	0.103514	1.74638	0.181513	23.3103	1.14148	0.367174	0.0106931	1.05407	0.406014
Experiment × Treatment	4	0.076888	1.29717	0.306484	19.7552	0.967394	0.448144	0.0113161	1.11548	0.378354
Residuals	19	0.0592737			20.4211			0.0101446
Tests on the order level community
Factor	Df	Diversity: Shannon_e			Richness: Observed orders			Evenness: 1-Berger-Parker
		Mean squares	F value	p value	Mean squares	F value	p value	Mean squares	F value	p value
Experiment	1	0.0322299	0.702848	0.412252	110.141	10.6408	0.00410138	0.310743	30.665	2.42761e-05
Treatment	4	0.0851585	1.85708	0.159657	18.0806	1.74677	0.181431	0.0106958	1.05549	0.405354
Experiment × Treatment	4	0.067138	1.4641	0.252238	13.0278	1.25862	0.32055	0.0113164	1.11674	0.377806
Residuals	19	0.0458561			10.3509			0.0101335
Tests on the class level community
Factor	Df	Diversity: Shannon_e			Richness: Observed classes			Evenness: 1-Berger-Parker
		Mean squares	F value	p value	Mean squares	F value	p value	Mean squares	F value	p value
Experiment	1	0.153011	11.5938	0.00297087	0.327111	31.7284	<0.001	0.327111	31.7284	1.97403e-05
Treatment	4	0.0127024	0.962479	0.450644	0.00611512	0.593141	0.671811	0.00611512	0.593141	0.671811
Experiment × Treatment	4	0.0182385	1.38195	0.277631	0.00603388	0.585261	0.67716	0.00603388	0.585261	0.67716
Residuals	19	0.0131976			0.0103097			0.0103097
Tests on the phylum level community
Factor	Df	Diversity: Shannon_e			Richness: Observed phyla			Evenness: 1-Berger-Parker
		Mean squares	F value	p value	Mean squares	F value	p value	Mean squares	F value	p value
Experiment	1	0.0120009	3.31607	0.084392	6.8335	6.33349	0.0209902	0.0187575	4.01073	0.0596903
Treatment	4	0.00729513	2.01578	0.132988	1.3127	1.21665	0.336568	0.0109379	2.33875	0.0921678
Experiment × Treatment	4	0.00370362	1.02338	0.420512	1.31944	1.2229	0.334134	0.0116694	2.49515	0.0773996
Residuals	19	0.00361901			1.07895			0.00467683

## Sheet: Table S8
Table S8. ANOVA tests assessing the effect of bacterial treatment on the co-occurrence network characteristics. The data were fitted into linear models (LM) where the ‘Experiment’ and ‘Treatment’ were fitted sequentially and as interactive factors. The lm and anova functions in the stats R package were used for model fitting and p-value calculation, respectively.
Factor	Df	Number of nodes			Number of edges			Average degree			Modularity			Transitivity			Connectance			Rate of positive correlations			Rate of negative correlations
		Mean squares	F value	p value	Mean squares	F value	p value	Mean squares	F value	p value	Mean squares	F value	p value	Mean squares	F value	p value	Mean squares	F value	p value	Mean squares	F value	p value	Mean squares	F value	p value
Experiment	1	5.02874	0.784235	0.38692	46140.9	74.4588	5.34974e-08	94.8724	110.856	2.28028e-09	0.0679518	51.905	7.6563e-07	0.0287505	62.0815	2.09942e-07	0.0503965	44.0526	2.38318e-06	0.0329294	83.8142	2.13942e-08	0.0329294	83.8142	2.13942e-08
Treatment	4	9.24479	1.44173	0.258915	636.746	1.02753	0.418523	1.63847	1.91451	0.149414	0.000533257	0.407329	0.801069	0.000382614	0.826187	0.52476	0.00238986	2.08902	0.122297	0.00111696	2.84295	0.0528892	0.00111696	2.84295	0.0528892
Experiment × Treatment	4	15.5052	2.41805	0.0843365	1434.49	2.31487	0.0946741	0.778335	0.909466	0.478371	0.000496376	0.379157	0.820687	0.000334504	0.722302	0.587372	0.00142299	1.24386	0.326097	0.00053256	1.35551	0.286333	0.00053256	1.35551	0.286333
Residuals	19	6.41228			619.684			0.855815			0.00130916			0.000463108			0.00114401			0.000392886			0.000392886
